# Supplementary material for: Caveolar disruption causes contraction of rat femoral arteries via reduced basal NO release and subsequent closure of BKCa channels
Source: PeerJ. 2015 May 26;3:e966. doi: 10.7717/peerj.966 (PMC4451037; doi:10.7717/peerj.966)
Supplement: Figure S2 [file peerj-03-966-s002.xlsx]

## Sheet: Figure 2
	Mean	SEM		20K	20K + MCD	80K	80K + MCD		n=12
20K	11.839	1.302		11.47	11.77	35.37	23.44
20K + MCD	18.245	1.997		7.03	10.03	31.35	31.72
80K	33.404	1.426		7.29	14.93	34.02	31.74
80K + MCD	33.162	2.024		8.74	18.04	32.63	32.12
				13.22	14.27	27.94	23.81
				16.51	22.4	35.44	32.17
				20.42	19.57	37.23	37.44
				10.65	17.22	37.97	39.68
				10.46	14.33	24.28	27.68
				5.57	13.98	26.84	30.31
				13.66	30.5	37.63	40.54
				17.03	31.9	40.15	47.29
