# Supplementary material for: Caveolar disruption causes contraction of rat femoral arteries via reduced basal NO release and subsequent closure of BKCa channels
Source: PeerJ. 2015 May 26;3:e966. doi: 10.7717/peerj.966 (PMC4451037; doi:10.7717/peerj.966)
Supplement: Figure S4 [file peerj-03-966-s004.xlsx]

## Sheet: Figure 4
	20K	20K/MCD	20K/ChMCD	80k	80K/MCD	80K/Ch-MCD	80k		Mean	n	Std. Error
	3.74381	4.21345	3.06153	17.6661	18.4246	14.123		20K	3.045	14	0.606
	0.29063	0.0003	0.14804	9.1114	6.41055	4.72203		20K/MCD	5.597	14	1.458
	2.02474	3.94004	3.0883	24.6189	24.7425	21.2061		20K/ChMCD	3.016	14	0.641
	0.94092	0.73851	0.82276	11.706	11.6821	9.5852		80k	16.72	14	2.047
	5.852	5.9075	2.44792	20.5925	17.9088	14.6356		80K/MCD	16.641	14	2.326
	2.15677	4.58141	3.23465	23.5018	20.362	18.0128		80K/Ch-MCD	13.548	14	2.198
	7.7179	21.5794	9.3451	30.1522	38.0613	35.2126
	3.42007	6.43134	4.06786	16.2043	16.2353	13.9176
	3.42375	7.5598	4.40159	25.2119	21.2652	17.6887
	2.96706	8.0671	3.16781	3.06374	3.72616	3.05477
	6.2422	9.3515	5.3624	19.6936	20.9722	14.5136
	2.641	4.10276	1.54417	11.4824	11.1925	7.1838
	0.370608	0.46899	0.299308	11.7745	13.4613	9.25119
	0.84222	1.41323	1.23408	9.296	8.5296	6.5653
