# Supplementary material for: Caveolar disruption causes contraction of rat femoral arteries via reduced basal NO release and subsequent closure of BKCa channels
Source: PeerJ. 2015 May 26;3:e966. doi: 10.7717/peerj.966 (PMC4451037; doi:10.7717/peerj.966)
Supplement: Figure S6 [file peerj-03-966-s006.xlsx]

## Sheet: Figure 6
VAR1	Mean	Std. Error			20K	20K/NAME	20K MCD	20K/MCD/NAME		n=6
20K	6.82	1.61			10.2643	20.1525	24.5941	21.4778
20K/LNAME	14.9	2.67			7.543	14.5426	16.6414	14.0018
20K/MCD	17.7	3.46			2.2332	4.4362	5.7404	2.98865
20K/LNAME/MCD	16.1	3.19			5.0552	13.5821	16.3563	13.0705
					8.12409	19.4332	22.6816	24.822
					7.7485	17.3425	20.0595	19.9821
					6.82805	14.9148	17.6789	16.0571
