# Supplementary material for: Caveolar disruption causes contraction of rat femoral arteries via reduced basal NO release and subsequent closure of BKCa channels
Source: PeerJ. 2015 May 26;3:e966. doi: 10.7717/peerj.966 (PMC4451037; doi:10.7717/peerj.966)
Supplement: Figure S7 [file peerj-03-966-s007.xlsx]

## Sheet: Figure 7
20K	TEA	TEA+20K	MCD-20K	MCD-TEA	MCD-TEA-20K			Mean	SEM		n=8
3.9303	1.1547	26.9444	22.7737	4.9084	24.5253		20K	7.072	2.047
1.6293	0.078	7.1345	8.0507	2.3868	23.6477		TEA	1.145	0.683
12.4603	7.0879	28.8347	20.1269	7.8186	24.8172		20K+TEA	18.531	3.251
6.2369	1.4092	29.5549	20.4143	1.7886	21.1369		MCD-20K	15.291	2.843
5.6909	0.9171	16.235	19.4289	0.3677	15.7959		MCD-TEA	2.15	0.81
3.842	0.3543	23.9263	22.3021	0.5128	22.0572		MCD-20K+TEA	19.541	2.219
20.2558	0.7344	24.4703		3.2484	26.9328
14.279	0.0659	20.9595		0.3919	21.5445
0.6001	-0.2463	2.4515	4.2691	-0.1705	6.7275
1.7945	-0.1008	4.7979	4.9614	0.2509	8.2277
7.07191	1.14544	18.5309	15.2909	2.15036	19.5413
