# Supplementary material for: Caveolar disruption causes contraction of rat femoral arteries via reduced basal NO release and subsequent closure of BKCa channels
Source: PeerJ. 2015 May 26;3:e966. doi: 10.7717/peerj.966 (PMC4451037; doi:10.7717/peerj.966)
Supplement: Figure S9 [file peerj-03-966-s009.xlsx]

## Sheet: Figure 9
20K/+EC	20K/IBX/-EC	20K/-EC	20K/IBT/-EC				Mean	n	Std. Error		n=6
6.7635	9.3053	4.8671	6.2387			20K/+EC	5.125	6	0.929
5.6165	8.5217	5.9003	6.003			20K/IBX/-EC	11.597	6	1.836
3.5531	10.2124	7.9515	10.3609			20K/-EC	6.759	6	0.884
8.1044	19.9026	4.76149	5.63649			20K/IBX/-EC	8.3	6	1.152
4.99352	13.4929	10.4616	12.603
1.72052	8.14892	6.60952	8.96076
5.12526	11.5973	6.75859	8.30048
