# Supplementary material for: Caveolar disruption causes contraction of rat femoral arteries via reduced basal NO release and subsequent closure of BKCa channels
Source: PeerJ. 2015 May 26;3:e966. doi: 10.7717/peerj.966 (PMC4451037; doi:10.7717/peerj.966)
Supplement: Figure S11 [file peerj-03-966-s011.xlsx]

## Sheet: Figure 11
SE	20K/ Bay k\+End\SNP	Std. Error	20K Bay k\+En\TEA/ SNP	SE	20K Bay k\-End/SNP	SE	20K Bay k\-End/SNP/TEA	SE	80K Bay k\-End/SNP/TEA	SE			80k	20k/+End	20k/+End	0.03 mM SNP	0.01 mM SNP	0.1 mM SNP	0.3 mM SNP	1 mM SNP	3 mM SNP	10 mM SNP	20k/-End	0.03 mM SNP/-End	0.03 mM SNP/-End	0.01 mM SNP/-End	0.03 mM SNP/-End	0.1 mM SNP/-End	3 mM SNP/-End	10 mM SNP/-End	20k/-End/TEA	0.03 mM SNP/-End/TEA	0.03 mM SNP/-End/TEA	0.01 mM SNP/-End/TEA	0.03 mM SNP/-End/TEA	0.1 mM SNP/-End/TEA	3 mM SNP/-End/TEA	10 mM SNP/-End/TEA	80K -End	0.03 mM SNP/80K/-End	0.01 mM SNP/80K/-End	0.3vmM SNP/80K/-End	0.1 mM SNP/80K/-End	1 mM SNP/80K/-End	3 mM SNP/80K/-End	10 mM SNP/80K/-End	20k/TEA/+End	0.03 mM SNP/TEA/+End	0.01 mM SNP/TEA/+End
0	1		1		1		1		1				34.6522										12.9957	11.3205	8.39729	4.57469	1.84465	0.63782	0.20142	0.10071	15.5114	14.368	14.1304	11.4874	11.3218	7.85719	4.44549	3.23894	22.4815	16.2536	16.1133	15.1198	12.6892	8.91249	6.68029	5.73969	22.9821	13.0524	8.94107
0.1	0.729	0.0443	0.687	0.081	0.844	0.0552	0.785	0.0755	0.726	0.0101			33.7003										16.0906	14.7319	12.2597	7.23274	3.23861	1.07056	0.41812	0.28916	17.1672	15.2501	14.6146	13.8222	14.348	9.62644	4.27892	2.43361	24.248	18.3012	18.4295	18.2952	16.0371	10.9296	7.50854	6.1754	21.3917	19.6763	18.6046
0.3	0.621	0.0346	0.571	0.119	0.602	0.0866	0.737	0.0927	0.719	0.0177			28.7694	9.85395	9.153500000000000e+0	8.5463	7.58965	5.96515	4.75083	2.55529	1.28674	0.18603	3.21193	2.18657	1.14193	0.470884	0.177734	0.000914	0.000914	0.000914	15.4175	14.2023	14.1777	13.0965	9.1872	4.44496	2.98221	2.62424	21.8412	15.6967	15.8326	15.3361	13.1813	9.0706	6.3833	5.5159	22.2907	15.6553	13.695
1	0.406	0.0307	0.522	0.0758	0.331	0.065	0.655	0.088	0.689	0.0268			8.00933	3.09925	2.759900000000000e+0	2.37498	2.01443	1.80736	1.35192	0.9164	0.55117	0.18337	2.20462	2.00021	1.41857	0.83227	0.48527	0.27322	0.25627	0.18016	4.99339	4.36986	4.20634	3.79719	2.65384	1.66471	1.50982	1.48556	6.9986	4.95417	4.71653	4.38482	3.52963	2.67711	2.17988	1.92861	3.1625	2.88098	2.82016
3	0.234	0.0272	0.351	0.0827	0.155	0.0371	0.545	0.096	0.583	0.033			30.2729	17.8622	1.621596999999999e+1	14.1414	11.2025	8.91957	6.72321	4.02746	2.65121	0.611									4.27784	2.46244	2.12176	1.95325	1.69732	1.41846	1.29947	1.46433
10	0.118	0.0189	0.254	0.0241	0.06	0.0255	0.352	0.068	0.411	0.0148			21.8081	9.10428	7.905880000000000e+0	6.75694	5.50658	4.39489	3.1118	1.94701	0.78393	0.1239									1.62729	0.84789	0.65544	0.51618	0.29283	0.1529	0.14659	0.11501
30	0.0768	0.0175	0.171	0.0177	0.0395	0.0261	0.238	0.0341	0.303	0.0047			16.7764	13.35	1.159980000000000e+1	9.92908	8.05328	6.15708	4.06618	2.04858	1.02242	0.55772
100	0.073	0.0192	0.136	0.031	0.0269	0.0186	0.205	0.0411	0.26	0.00538			16.7764	14.35	1.200230000000000e+1	10.0229	7.45328	5.75708	3.50066	1.60858	0.904324	0.6772
													35.3668	16.7547	1.434471000000000e+1	12.0093	10.0086	7.52617	5.03454	2.90191	1.58567	0.96311
													29.5839	7.69503	6.695030000000000e+0	5.4548	4.53286	3.35257	2.41999	1.63692	9.02461	0.12963
																								0.871096	0.64616	0.352016	0.141947	0.0490778	0.0154974	0.00774872		0.926286	0.910969	0.740578	0.729902	0.506544	0.286596	0.208808		0.722977	0.716736	0.672544	0.564429	0.396437	0.297147	0.255308		0.567938	0.389046
																								0.915559	0.761917	0.449498	0.201273	0.0665357	0.0259841	0.0179732		0.888328	0.851309	0.805152	0.83578	0.560744	0.249249	0.141759		0.754751	0.760042	0.754503	0.661378	0.450742	0.309654	0.254677		0.567938	0.389046
																0.916858	0.753933	0.367374	0.129541	0.0410865	0.0212128	0.0137621		0.680781	0.355522	0.146611	0.0553255	0.000284567	0.000284567	0.000284567		0.92118	0.919585	0.849457	0.595894	0.288309	0.19343	0.170209		0.718674	0.724896	0.702164	0.603506	0.415298	0.29226	0.252546		0.702324	0.614382
																0.793344	0.545511	0.241847	0.116589	0.0819401	0.0648091	0.0473168		0.907285	0.643473	0.377529	0.220131	0.123923	0.116257	0.0817382		0.875135	0.842372	0.760444	0.531462	0.33338	0.302359	0.297513		0.707884	0.67392	0.626525	0.504329	0.382519	0.311477	0.275569		0.910988	0.891763
																0.801147	0.629163	0.426714	0.2296	0.125031	0.101825	0.0993463										0.575623	0.496003	0.456613	0.396769	0.331596	0.303778	0.342302
																0.641954	0.567884	0.425074	0.226249	0.0956958	0.0403724	0.0387038										0.521047	0.402753	0.317213	0.17993	0.0939593	0.0900879	0.0706692
																0.773715	0.708112	0.50615	0.304584	0.105513	0.0467566	0.0417753
																0.773715	0.708112	0.50615	0.304584	0.105513	0.0467566	0.0417753
																0.542731	0.464693	0.349854	0.247948	0.173199	0.130453	0.135073
																0.591917	0.589071	0.42269	0.31449	0.212723	0.161936	0.16629		0.844	0.602	0.331	0.155	0.06	0.0395	0.0269		0.785	0.737	0.655	0.545	0.352	0.238	0.205		0.726	0.719	0.689	0.583	0.411	0.303	0.26		0.687	0.571
																								0.0552	0.0866	0.065	0.0371	0.0255	0.0261	0.0186		0.0755	0.0927	0.088	0.096	0.068	0.0341	0.0411		0.0101	0.0177	0.0268	0.033	0.0148	0.0047	0.03876		0.081	0.119
															Mean	0.729	0.621	0.406	0.234	0.118	0.0768	0.073
															SE	0.0443	0.0346	0.0307	0.0272	0.0189	0.0175	0.0192
[truncated: 5 more columns]
